# Supplementary material for: Zn Modification of Pd/TiO2/Ti Catalyst for CO Oxidation
Source: Materials (Basel). 2023 Jan 31;16(3):1216. doi: 10.3390/ma16031216 (PMC9921276; doi:10.3390/ma16031216)
Supplement: Supplementary file 1 [file materials-16-01216-s001.zip]

Archive with 1 entries (1 files):
- materials-2141172-supplementary.pdf
